# Supplementary material for: Cardiac Functional and Structural Abnormalities in a Mouse Model of CDKL5 Deficiency Disorder
Source: Int J Mol Sci. 2023 Mar 14;24(6):5552. doi: 10.3390/ijms24065552 (PMC10059787; doi:10.3390/ijms24065552)
Supplement: Supplementary file 1 [file ijms-24-05552-s001.zip]

Archive with 1 entries (1 files):
- ijms-2239008-supplementary.pdf
